# Supplementary material for: Antifibrotic Drugs Regulate the Expression of Epithelial Sodium Channels in the Lungs
Source: Adv Respir Med. 2026 Apr 29;94(3):30. doi: 10.3390/arm94030030 (PMC13214485; doi:10.3390/arm94030030)
Supplement: Supplementary file 1 [file arm-94-00030-s001.zip]

Archive with 1 entries (1 files):
- arm-4226821-supplementary.pdf
